# Supplementary material for: Four Unique Genetic Variants in Three Genes Account for 62.7% of Early-Onset Severe Retinal Dystrophy in Chile: Diagnostic and Therapeutic Consequences
Source: Int J Mol Sci. 2024 Jun 3;25(11):6151. doi: 10.3390/ijms25116151 (PMC11172861; doi:10.3390/ijms25116151)
Supplement: Supplementary file 1 [file ijms-25-06151-s001.zip]

Archive with 4 entries (4 files):
- Tables/Supplementary Tables S1 LFT.pdf
- Tables/Supplementary Tables S2.pdf
- Tables/Table 1.xlsx
- Tables/Table 2.xlsx
