# Supplementary material for: Four Unique Genetic Variants in Three Genes Account for 62.7% of Early-Onset Severe Retinal Dystrophy in Chile: Diagnostic and Therapeutic Consequences
Source: Int J Mol Sci. 2024 Jun 3;25(11):6151. doi: 10.3390/ijms25116151 (PMC11172861; doi:10.3390/ijms25116151)
Supplement: Supplementary file 1 [file ijms-25-06151-s001.zip › Tables/Table 1.xlsx]

## Sheet: Feuil1
					Allele 1						Allele 2
Family	Patient	Gene	MIM#	NM_#	Variant	Parental origin	Exons	ACMG Category	HGMD accession (citation numbers)		Variant	Parental origin	Exons	ACMG Category	HGMD
1	FG313	ADAM9	602713	003816.3	c.333+2_1303del	p	5-12		Novel		c.333+2_1303del	(m)	5-12		Novel
2	FG297	ALMS1	606844	001378454.1	c.1092del (p.Asp365IlefsTer11)	m	5	P	Novel		c.1092del (p.Asp365IlefsTer11)	(p)	5	P	Novel
	FG283	ALMS1	606844	001378454.1	c.1092del (p.Asp365IlefsTer11)	m	5	P	Novel		c.1092del (p.Asp365IlefsTer11)	(p)	5	P	Novel
3	FG277	CEP290	610142	025114.4	c.2991+1655A>G	NA	Intron 26	P	CS064383 (31)		c.2991+1655A>G	N.A	Intron 26	P	CS064383 (31)
4	FG393	CEP290	610142	025114.4	c.38T>A (p.Val13Asp)	p	2	VUS	Novel		c.7341dup (p.Leu2448ThrfsTer8)	(m)	54	P	CI062252 (5)
5	FG50	CRB1	604210	201253.3	c.750T>A (p.Cys250Ter)	m	3	P	CM2041497 (1)		c.798_799del (p.Ala267GlnfsTer18)	p	3	P	Novel
6	FG66	CRB1	604210	201253.3	c.2843G>A (p.Cys948Tyr)	m	9	P	CM992152 (35)		c.3110_3143dup (p.Ser1049AspfsTer40)	p	9	P	CN205417 (1)
	FG224	CRB1	604210	201253.3	c.2843G>A (p.Cys948Tyr)	m	9	P	CM992152 (35)		c.3110_3143dup (p.Ser1049AspfsTer40)	p	9	P	CN205417 (1)
7	FG112	CRB1	604210	201253.3	c.2843G>A (p.Cys948Tyr)	m	9	P	CM992152 (35)		c.3110_3143dup (p.Ser1049AspfsTer40)	p	9	P	CN205417 (1)
	FG113	CRB1	604210	201253.3	c.2843G>A (p.Cys948Tyr)	m	9	P	CM992152 (35)		c.3110_3143dup (p.Ser1049AspfsTer40)	p	9	P	CN205417 (1)
8	FG128	CRB1	604210	201253.3	c.2466G>A (p.Trp822Ter)	NA	7	P	Novel		c.2843G>A (p.Cys948Tyr)	N.A	9	P	CM992152 (35)
9	FG239	CRB1	604210	201253.3	c.2843G>A (p.Cys948Tyr)	p	9	P	CM992152 (35)		c.2843G>A (p.Cys948Tyr)	(m)	9	P	CM992152 (35)
10	FG362	CRB1	604210	201253.3	c.3110_3143dup (p.Ser1049AspfsTer40)	m	9	P	CN205417 (1)		c.3110_3143dup (p.Ser1049AspfsTer40)	p	9	P	CN205417 (1)
11	FG272	CRB1	604210	201253.3	c.3110_3143dup (p.Ser1049AspfsTer40)	NA	9	P	CN205417 (1)		c.3110_3143dup (p.Ser1049AspfsTer40)	N.A	9	P	CN205417 (1)
	FG365	CRB1	604210	201253.3	c.3110_3143dup (p.Ser1049AspfsTer40)	NA	9	P	CN205417 (1)		c.3110_3143dup (p.Ser1049AspfsTer40)	N.A	9	P	CN205417 (1)
	FG366	CRB1	604210	201253.3	c.3110_3143dup (p.Ser1049AspfsTer40)	NA	9	P	CN205417 (1)		c.3110_3143dup (p.Ser1049AspfsTer40)	N.A	9	P	CN205417 (1)
12	FG390	CRB1	604210	201253.3	c.3110_3143dup (p.Ser1049AspfsTer40)	m	9	P	CN205417 (1)		c.3110_3143dup (p.Ser1049AspfsTer40)	(p)	9	P	CN205417 (1)
13	FG432	CRB1	604210	201253.3	c.2843G>A (p.Cys948Tyr)	m	9	P	CM992152 (35)		c.2843G>A (p.Cys948Tyr)	p	9	P	CM992152 (35)
14	FG436	CRB1	604210	201253.3	c.2843G>A (p.Cys948Tyr)	NA	9	P	CM992152 (35)		c.2843G>A (p.Cys948Tyr)	N.A	9	P	CM992152 (35)
15	FG444	CRB1	604210	201253.3	c.2843G>A (p.Cys948Tyr)	m	9	P	CM992152 (35)		c.2843G>A (p.Cys948Tyr)	p	9	P	CM992152 (35)
16	FG456	CRB1	604210	201253.3	c.2843G>A (p.Cys948Tyr)	NA	9	P	CM992152 (35)		c.2843G>A (p.Cys948Tyr)	N.A	9	P	CM992152 (35)
17	FG231	CRB1	604210	201253.3	c.2843G>A (p.Cys948Tyr)	NA	9	P	CM992152 (35)		c.2843G>A (p.Cys948Tyr)	N.A	9	P	CM992152 (35)
18	FG395	CRB1	604210	201253.3	c.3110_3143dup (p.Ser1049AspfsTer40)	m	9	P	CN205417 (1)		c.750T>A (p.Cys250Ter)	(p)	3	LP	CM2041497 (1)
19	FG399	CRB1	604210	201253.3	c.2843G>A (p.Cys948Tyr)	m	9	P	CM992152 (35)		c.2291G>A (p.Arg764His)	p	7	P	CM130791 (9)
20	FG649	CRB1	604210	201253.3	c.653-1G>A	NA	Intron 2	P	Novel		c.2843G>A (p.Cys948Tyr)	N.A	9	P	CM992152 (35)
21	FG666	CRB1	604210	201253.3	c.2843G>A (p.Cys948Tyr)	NA	9	P	CM992152 (35)		c.2843G>A (p.Cys948Tyr)	N.A	9	P	CM992152 (35)
22	FG789	CRB1	604210	201253.3	c.2843G>A (p.Cys948Tyr)	NA	9	P	CM992152 (35)		c.2843G>A (p.Cys948Tyr)	N.A	9	P	CM992152 (35)
23	FG850	CRB1	604210	201253.3	c.653-1G>A	m	Intron 2	P	Novel		c.2843G>A (p.Cys948Tyr)	(p)	9	P	CM992152 (35)
24	FG901	CRB1	604210	201253.3	c.2843G>A (p.Cys948Tyr)	NA	9	P	CM992152 (35)		c.3110_3143dup (p.Ser1049AspfsTer40)	N.A	9	P	CN205417 (1)
25	FG942	CRB1	604210	201253.3	c.2843G>A (p.Cys948Tyr)	NA	9	P	CM992152 (35)		c.2843G>A (p.Cys948Tyr)	N.A	9	P	CM992152 (35)
26	FG979	CRB1	604210	201253.3	c.2843G>A (p.Cys948Tyr)	NA	9	P	CM992152 (35)		c.2843G>A (p.Cys948Tyr)	N.A	9	P	CM992152 (35)
27	FG981	CRB1	604210	201253.3	c.2843G>A (p.Cys948Tyr)	NA	9	P	CM992152 (35)		c.3827_3828del (p.Glu1276ValfsTer4)	N.A	10	P	Novel
28	FG1004	CRB1	604210	201253.3	c.2843G>A (p.Cys948Tyr)	NA	9	P	CM992152 (35)		c.3110_3143dup (p.Ser1049AspfsTer40)	N.A	9	P	CN205417 (1)
29	FG319	CRX	602225	000554.6	c.434del (p.Pro145LeufsTer42)	NA	4	LP	CD2033314 (1)		-
30	FG635	GUCY2D	600179	000180.4	c.389del (p.Pro130LeufsTer36)	m	2	P	CD962030 (4)		c.1343C>A (p.Ser448Ter)	p	4	P	CM002036 (5)
31	FG337	IQCB1	609237	001023570.4	c.1567+2_*2del	NA	15		Novel		c.1567+2_*2del	N.A	15		Novel
32	FG236	LCA5	611408	181714.4	c.1243G>T (p.Glu415Ter)	NA	9	P	CM205420 (1)		c.1569_1582del (p.His523GlnfsTer16)	N.A	9	LP	Novel
	FG237	LCA5	611408	181714.4	c.1243G>T (p.Glu415Ter)	NA	9	P	CM205420 (1)		c.1569_1582del (p.His523GlnfsTer16)	N.A	9	LP	Novel
33	FG360	LCA5	611408	181714.4	c.1243G>T (p.Glu415Ter)	m	9	P	CM205420 (1)		c.1243G>T (p.Glu415Ter)	p	9	P	CM205420 (1)
34	FG496	LCA5	611408	181714.4	c.1243G>T (p.Glu415Ter)	m	9	P	CM205420 (1)		c.1243G>T (p.Glu415Ter)	p	9	P	CM205420 (1)
35	FG600	LCA5	611408	181714.4	c.1243G>T (p.Glu415Ter)	NA	9	P	CM205420 (1)		c.1243G>T (p.Glu415Ter)	N.A	9	P	CM205420 (1)
36	FG659	LCA5	611408	181714.4	c.1243G>T (p.Glu415Ter)	NA	9	P	CM205420 (1)		c.1243G>T (p.Glu415Ter)	N.A	9	P	CM205420 (1)
37	FG856	LCA5	611408	181714.4	c.1243G>T (p.Glu415Ter)	NA	9	P	CM205420 (1)		c.1243G>T (p.Glu415Ter)	N.A	9	P	CM205420 (1)
38	FG851	LCA5	611408	181714.4	c.1243G>T (p.Glu415Ter)	NA	9	P	CM205420 (1)		c.1243G>T (p.Glu415Ter)	N.A	9	P	CM205420 (1)
39	FG1002	LCA5	611408	181714.4	c.1243G>T (p.Glu415Ter)	NA	9	P	CM205420 (1)		c.1243G>T (p.Glu415Ter)	N.A	9	P	CM205420 (1)
40	FG465	NMNAT1	608700	001297778.1	c.769G>A (p.Glu257Lys)	m	5	LP	CM127755 (33)		c.364del (p.Arg122GlyfsTer20)	p	4	P	CD127792 (6)
41	FG787	NMNAT1	608700	001297778.1	c.769G>A (p.Glu257Lys)	m	5	LP	CM127755 (33)		c.507G>A (p.Trp169Ter)	p	5	P	CM127758 (9)
42	FG165	PRPF31	606419	015629.4	c.1060C>T (p.Arg354Ter)	NA	10	P	CM1310332 (13)
43	FG454	RAB28	612994	001017979.3	c.331_333del (p.Val111del)	m	4	LP	Novel		c.331_333del (p.Val111del)	N.A	4	LP	Novel
44	FG402	RDH12	608830	152443.3	c.295C>A (p.Leu99Ile)	NA	5	P	CM042465 (18)		c.295C>A (p.Leu99Ile)	N.A	5	P	CM042465 (18)
45	FG68	RDH12	608830	152443.3	c.295C>A (p.Leu99Ile)	m	5	P	CM042465 (18)		c.295C>A (p.Leu99Ile)	(p)	5	P	CM042465 (18)
	FG69	RDH12	608830	152443.3	c.295C>A (p.Leu99Ile)	m	5	P	CM042465 (18)		c.295C>A (p.Leu99Ile)	(p)	5	P	CM042465 (18)
46	FG383	RDH12	608830	152443.3	c.295C>A (p.Leu99Ile)	NA	5	P	CM042465 (18)		c.295C>A (p.Leu99Ile)	N.A	5	P	CM042465 (18)
47	FG429	RDH12	608830	152443.3	c.295C>A (p.Leu99Ile)	NA	5	P	CM042465 (18)		c.295C>A (p.Leu99Ile)	N.A	5	P	CM042465 (18)
48	FG612	RDH12	608830	152443.3	c.295C>A (p.Leu99Ile)	NA	5	P	CM042465 (18)		c.295C>A (p.Leu99Ile)	N.A	5	P	CM042465 (18)
49	FG667	RDH12	608830	152443.3	c.715dup (p.Arg239ProfsTer34)	NA	8	P	CI118737 (2)		c.715dup (p.Arg239ProfsTer34)	N.A	8	P	CI118737 (2)
50	FG694	RDH12	608830	152443.3	c.295C>A (p.Leu99Ile)	m	5	P	CM042465 (18)		c.716G>T (p.Arg239Leu)	p	5	P	CM205421 (3)
51	FG780	RDH12	608830	152443.3	c.295C>A (p.Leu99Ile)	NA	5	P	CM042465 (18)		c.295C>A (p.Leu99Ile)	N.A	5	P	CM042465 (18)
52	FG247	RP1	603937	006269.2	c.5564del (p.Lys1855ArgfsTer42)	m	4	P	Novel		c.5564del (p.Lys1855ArgfsTer42)	p	4	P	Novel
53	FG514	RP1	603937	006269.2	c.5564del (p.Lys1855ArgfsTer42)	m	4	P	Novel		c.5564del (p.Lys1855ArgfsTer42)	p	4	P	Novel
54	FG487	RPGRIP1	605446	020366.4	c.1077+1_3100-1dup	NA	10-19		Novel		c.1077+1_3100-1dup	N.A	10-19		Novel
55	FG853	SPATA7	609868	018418.5	c.1171C>T (p.Arg391Ter)	NA	11	P	CM1817912 (1)		c.1171C>T (p.Arg391Ter)	N.A	11	P	CM1817912 (1)
56	FG441	TULP1	602280	003322.6	c.1149C>A (p.Asp383Glu)	m	12	VUS	Novel		c.1149C>A (p.Asp383Glu)	p	12	VUS	Novel
57	FG118	NR2E3	604485	014249.4	c.932G>A (p.Arg311Gln)	m	6	P	CM000538 (36)		c.932G>A (p.Arg311Gln)	(p)	6	P	CM000538 (36)
