# Supplementary material for: Four Unique Genetic Variants in Three Genes Account for 62.7% of Early-Onset Severe Retinal Dystrophy in Chile: Diagnostic and Therapeutic Consequences
Source: Int J Mol Sci. 2024 Jun 3;25(11):6151. doi: 10.3390/ijms25116151 (PMC11172861; doi:10.3390/ijms25116151)
Supplement: Supplementary file 1 [file ijms-25-06151-s001.zip › Tables/Table 2.xlsx]

## Sheet: Feuil1
						Disease symptoms
Family	Patient	Gender	YOB	Place of birth	Consanguinity	Age at presentation	BCVA RE (Decimal)	BCVA LE (Decimal)	Refraction RE (SE)	Refraction LE (SE)	Nystagmus	Oculodigital sign	Nyctalopia	Photophobia	ffERG rods	ffERG cones	GRABSPDVA	CPA	NRPD	PPRPE	TRMPC	Pseudo-coloboma	Others	Intital Diagnosis	Final Diagnosis
1	FG313	M	1996	Chillan	No	9 months	lp	lp	N.A	N.A	Yes	N.A	Yes	Yes	N.A	N.A	Yes	No	No	No	No	No		LCA	LCA
2	FG297	M	1975	Santiago	Yes	birth	npl	npl	N.A	N.A	Yes	N.A	Yes	No	N.A	N.A	Yes	No	No	No	No	No	Hearing loss, type 2 diabetes mellitus, arterial hypertension, and epileptic seizures	LCA	ALMS
	FG283	M	1973	Santiago	Yes	birth	lp	lp	N.A	N.A	Yes	N.A	Yes	Yes	N.A	N.A	Yes	No	No	No	No	No	Dense cataract (LE),hearing loss, type 2 diabetes mellitus, arterial hypertension, and epileptic seizures	LCA	ALMS
3	FG277	F	2013	Santiago	Yes	18 months	0.2	0.2	(+3.25)	(+3.75)	No	No	Yes	No	Rod-Cone	Rod-Cone	No	No	No	No	Yes	No		LCA	LCA
4	FG393	F	2014	Santiago	No	birth	lp	lp	N.A	N.A	Yes	Yes	Yes	No	N.A	N.A	No	No	No	No	Yes	No	Mental retardation; brother affected with syndactily	LCA	LCA
5	FG50	F	1972	Santiago	No	1 year	lp	lp	(+10.5)	(+10.5)	Yes	N.A	Yes	No	N.A	N.A	No	Yes	Yes	Yes	No	Yes		LCA	LCA
6	FG66	F	2000	Santiago	No	2 years	0.05	0.05	0	0	Yes	No	N.A	N.A	Rod-Cone	Rod-Cone	No	Yes	No	Yes	Yes	Yes		LCA	LCA
	FG224	M	2010	Santiago	No	birth	0.05	0.05	(+12)	(+11.25)	Yes	N.A	Yes	Yes	N.A	N.A	No	Yes	Yes	Yes	No	Yes		LCA	LCA
7	FG112	M	1990	Quipue	No	birth	lp	npl	N.A	N.A	Yes	Yes	Yes	Yes	N.A	N.A	No	Yes	Yes	Yes	No	Yes		LCA	LCA
	FG113	M	2002	Quipue	No	birth	lp	lp	N.A	N.A	Yes	Yes	Yes	Yes	N.A	N.A	No	Yes	Yes	Yes	No	Yes	Keratoconus	LCA	LCA
8	FG128	F	1982	Coinco	No	3 years	cf	cf	N.A	N.A	Yes	Yes	No	Yes	N.A	N.A	No	Yes	Yes	Yes	No	Yes	Keratoconus	LCA, EOSRD	LCA
9	FG239	F	1986	Cañete	No	birth	lp	lp	N.A	N.A	Yes	Yes	Yes	Yes	N.A	N.A	No	Yes	Yes	Yes	No	Yes	Keratoconus	LCA	LCA
10	FG362	M	1969	Angol	No	<1 year	lp	lp	(+5.0)	(+3)	Yes	N.A	N.A	N.A	Abolished	Abolished	No	Yes	Yes	Yes	No	Yes	Vitreous opacities	LCA	LCA
11	FG272	F	1997	Santiago	No	1 year	cf	cf	(+3.75)	(+4.0)	Yes	No	Yes	No	N.A	N.A	Yes	Yes	No	No	No	No		LCA	LCA
	FG365	M	1983	Santiago	No	childhood	lp	lp	impossible	impossible	Yes	Yes	Yes	No	N.A	N.A	N.A	N.A	N.A	N.A	N.A	N.A	White bilateral cataract	LCA	LCA
	FG366	M	1993	Santiago	No	childhood	hm	hm	N.A	N.A	N.A	N.A	Yes	Yes	N.A	N.A	Yes	Yes	No	No	No	No	Keratoconus	LCA	LCA
12	FG390	M	1972	Papudo	No	3 months	npl	lp	N.A	N.A	Yes	Yes	Yes	Yes	N.A	N.A	No	Yes	Yes	No	No	Yes	Keratoconus	LCA	LCA
13	FG432	M	2013	Coihueco	No	6 months	0.2	0.1	(+5.5)	(+6.0)	Yes	N.A	Yes	No	N.A	N.A	No	Yes	Yes	Yes	No	Yes	Type 1 Diabetes	LCA	LCA
14	FG436	M	2011	Gorbea	No	3 months	cf	cf	(+8.5)	(+7.5)	Yes	Yes	Yes	Yes	Rod	Cone	No	Yes	No	Yes	No	Yes		LCA	LCA
15	FG444	M	2014	Villarica	N.A	2 months	0.025	0.025	(+8.0)	(+8.0)	Yes	N.A	Yes	Yes	N.A	N.A	No	Yes	Yes	No	No	Yes		LCA	LCA
16	FG456	M	1995	Santiago	Yes	birth	cf	0.05	(+5.25)	(+4.0)	Yes	N.A	Yes	No	N.A	N.A	No	Yes	Yes	No	No	Yes	Optic nerve drusen	LCA	LCA
17	FG231	F	2010	Chillan	No	7 months	0.15	0.1	(+7.5)	(+7.5)	Yes	No	Yes	No	N.A	N.A	No	Yes	Yes	Yes	No	Yes		LCA	LCA
18	FG395	M	1989	Padre Hurtado	No	birth	hm	cf	NA	NA	Yes	Yes	Yes	Yes	N.A	N.A	No	Yes	Yes	Yes	No	Yes		LCA	LCA
19	FG399	M	2009	Concepcion	No	3 years	0.05	0.15	(-1.75)	(-1.50)	Yes	No	Yes	No	Abolished	Abolished	No	Yes	Yes	Yes	No	Yes	Mild mental retardation	LCA	LCA
20	FG649	M	2003	Quillota	No	birth	0.5	0.6	(-1.50)	(-1.50)	Yes	No	Yes	No	N.A	N.A	No	Yes	Yes	No	Yes	No		LCA, EOSRD	LCA
21	FG666	F	1985	Colina	No	birth	lp	lp	N.A	N.A	No	Yes	Yes	No	N.A	N.A	No	Yes	Yes	No	No	Yes		LCA	LCA
22	FG789	M	2013	Rancagua	No	2 years	0.2	0.2	(+3.00)	(+2.50)	No	No	Yes	No	N.A	N.A	No	Yes	Yes	Yes	No	No		EOSRD	LCA
23	FG850	M	2002	Santiago	No	3 years	0.5	0.2	(-0.50)	NA	No	No	Yes	No	Rod-Cone	Rod-Cone	No	Yes	Yes	Yes	No	No		EOSRD	LCA
24	FG901	F	1988	Antofagasta	No	birth	0.08	0.04	(+0.50)	(+0.75)	Yes	Yes	Yes	Yes	N.A	N.A	No	Yes	Yes	No	No	Yes	Optic disc drusen	LCA	LCA
25	FG942	F	1998	Parral	No	3 years	cf	cf	(+3.75)	(+3.00)	Yes	Yes	Yes	No	Abolished	Abolished	No	Yes	Yes	Yes	No	Yes		LCA	LCA
26	FG979	M	1969	Santiago	N.A	2 years	cf	cf	N.A	N.A	Yes	Yes	Yes	No	N.A	N.A	Yes	Yes	No	No	No	No		LCA, EOSRD	LCA
27	FG981	M	1976	Santiago	N.A	birth	cf	cf	(+3.25)	(+2.50)	Yes	No	Yes	Yes	N.A	N.A	No	Yes	Yes	Yes	No	Yes		LCA	LCA
28	FG1004	F	2018	Santiago	No	birth	0.05	0.05	(+6.5)	(+6.5)	Yes	No	Yes	Yes	N.A	N.A	No	Yes	Yes	Yes	No	Yes		LCA	LCA
29	FG319	F	1991	Santiago	No	4 years	0.025	cf	NA	NA	Yes	N.A	Yes	Yes	N.A	N.A	Yes	Yes	No	No	No	No		LCA	LCA
30	FG635	F	2018	Santiago	N.A	birth	lp	lp	(+4.00)	(+4.00)	Yes	Yes	Yes	Yes	Normal	Cone	No	No	No	No	No	No		EOSRD	LCA
31	FG337	M	2002	Santiago	No	2 months	lp	lp	N.A	N.A	Yes	Yes	No	Yes	N.A	N.A	No	Yes	No	No	No	No	Renal failure at 14 years of age	LCA	SLNS
32	FG236	M	1983	Santiago	No	childhood	hm	hm	N.A	N.A	Yes	N.A	Yes	No	N.A	N.A	Yes	Yes	No	No	No	No		LCA	LCA
	FG237	F	1997	Santiago	No	1 year	cf	cf	N.A	N.A	Yes	No	Yes	No	N.A	N.A	Yes	Yes	No	No	No	No		LCA	LCA
33	FG360	F	1995	Santiago	Yes	birth	cf	cf	N.A	N.A	Yes	Yes	Yes	No	N.A	N.A	Yes	Yes	No	No	No	No		LCA	LCA
34	FG496	F	1964	Santiago	No	birth	0.05	0.1	(+2.25)	(+2.0)	Yes	Yes	Yes	No	Rod	Cone	No	No	No	No	Yes	No		LCA	LCA
35	FG600	F	1991	Santiago	No	6 months	0.05	0.2	N.A	N.A	Yes	N.A	Yes	Yes	N.A	N.A	Yes	Yes	No	No	No	No		LCA	LCA
36	FG659	M	1999	Santiago	No	birth	0.3	0.4	(+0.50)	(+0.25)	No	No	Yes	No	Rod-Cone	Rod-Cone	Yes	No	No	No	No	No		LCA	LCA
37	FG856	F	1970	Temuco	Yes	birth	0.1	hm	(-0.75)	(-3.25)	No	No	Yes	Yes	N.A	N.A	Yes	Yes	No	No	No	No		LCA	LCA
38	FG851	M	1989	Santiago	No	birth	0.05	0.05	(-1.00)	(-0.75)	Yes	No	Yes	No	Abolished	Abolished	Yes	Yes	No	No	No	No		LCA	LCA
39	FG1002	F	2016	Iquique	No	3 months	cf	cf	N.A	N.A	Yes	No	Yes	Yes	N.A	N.A	No	No	No	No	Yes	No		LCA	LCA
40	FG465	M	1988	Santiago	No	birth	lp	lp	N.A	N.A	Yes	Yes	No	No	N.A	N.A	N.A	N.A	N.A	N.A	N.A	N.A	White bilateral cataract	LCA	LCA
41	FG787	M	2020	Talca	N.A	birth	N.A	N.A	N.A	N.A	Yes	Yes	Yes	No	N.A	N.A	No	Yes	No	No	No	Yes		LCA	LCA
42	FG165	F	1950	Santiago	No	7 year	lp	lp	N.A	N.A	Yes	N.A	Yes	Yes	N.A	N.A	Yes	Yes	No	No	No	No		LCA	ADRP
43	FG454	F	1964	Los Angeles	No	16 months	0.1	0.1	N.A	N.A	Yes	N.A	No	Yes	N.A	N.A	Yes	Yes	No	No	No	No		LCA	CORD
44	FG402	F	2000	Santiago	No	birth	0.2	0.2	(-0.25)	(+0.25)	No	No	Yes	Yes	Abolished	Abolished	Yes	Yes	No	No	No	Yes	Diffuse Paravenous pigmentation	LCA	LCA
45	FG68	M	1986	Requinoa	No	N.A	0.1	0.1	(+0.75)	(+0.75)	No	No	No	Yes	Abolished	Abolished	Yes	Yes	No	No	No	No		EOSRD	LCA
	FG69	M	1986	Requinoa	No	childhood	0.1	0.1	(+1.25)	(+1.5)	N.A	N.A	Yes	No	Abolished	Abolished	Yes	Yes	No	No	No	No		EOSRD	LCA
46	FG383	F	2009	Santiago	No	2 year	0.2	0.1	(+1)	(+1.5)	N.A	N.A	Yes	Yes	N.A	N.A	Yes	Yes	No	Yes	No	No		LCA, EOSRD	LCA
47	FG429	M	1986	Santiago	No	5 year	hm	hm	(-3.0)	(-3.75)	No	No	No	Yes	N.A	N.A	Yes	Yes	No	No	No	No		EOSRD	LCA
48	FG612	F	1988	Machali	No	7 year	npl	hm	N.A	N.A	No	No	Yes	No	N.A	N.A	Yes	Yes	No	No	No	Yes		EOSRD	LCA
49	FG667	F	1996	Santiago	Yes	birth	hm	0.08	N.A	N.A	Yes	No	Yes	No	N.A	N.A	Yes	Yes	No	No	No	Yes		LCA	LCA
50	FG694	F	2011	Arica	No	birth	0.6	0.4	(+1.25)	(+1.25)	Yes	No	Yes	Yes	Abolished	Cone	Yes	Yes	No	No	No	No	Diffuse Paravenous pigmentation	LCA	LCA
51	FG780	M	2016	Santiago	No	3 years	0.5	0.5	(+1.25)	(+1.25)	No	No	Yes	Yes	N.A	N.A	No	Yes	No	Yes	Yes	No	Diffuse Paravenous atrophy	EOSRD	LCA
52	FG247	F	1988	Santiago	Yes	childhood	hm	hm	(-9.5)	(-10.5)	Yes	No	Yes	Yes	N.A	N.A	Yes	Yes	No	No	No	No		LCA	LCA
53	FG514	M	1993	Santiago	Yes	childhood	0.33	hm	(+0.75)	N.A	Yes	No	Yes	No	N.A	N.A	Yes	Yes	No	No	No	No	Optic disc drusen	LCA	LCA
54	FG487	M	1995	Coquimbo	No	5 years	hm	cf	0	(-3.0)	Yes	No	Yes	No	N.A	N.A	Yes	No	No	No	No	No		LCA	LCA
55	FG853	F	1980	Santiago	No	NA	nlp	lp	N.A	NA	Yes	No	Yes	No	N.A	N.A	Yes	Yes	No	No	No	No		LCA	LCA
56	FG441	F	2018	Santiago	Yes	2 years	cf	hm	(-6.0)	(-5.5)	Yes	No	Yes	Yes	N.A	N.A	Yes	No	No	No	No	No	Persistent ductus arterioso	LCA	LCA
57	FG118	F	2013	Puerto Montt	No	birth	N.A	N.A	N.A	N.A	N.A	N.A	Yes	No	N.A	N.A	No	Yes	Yes	No	Yes	No	Bilateral Retinal Detachment	LCA	GFS
